# Supplementary material for: miR156/SPL10 Modulates Lateral Root Development, Branching and Leaf Morphology in Arabidopsis by Silencing AGAMOUS-LIKE 79
Source: Front Plant Sci. 2018 Jan 4;8:2226. doi: 10.3389/fpls.2017.02226 (PMC5758603; doi:10.3389/fpls.2017.02226)
Supplement: Supplementary Table 1 — Differentially expressed genes between WT and miR156OE Arabidopsis plant roots. [file Table1.XLSX]

## Sheet: DEG in root
Supplementary Table 1: Differentially expressed genes between WT and miR156OE Arabidopsis plant roots
geneid	genename	lp	gene_id	sample_1	sample_2	status	value_1	value_2	log2_fold_change	FC	test_stat	p_value	q_value	significant	annotation
AT4G30972	MIR156B	22356	XLOC_022356	WR	MR	OK	0	1946.78	1.79769e+308	infinite	1.79769e+308	0.000281493	0.0144203	yes	MIR156B; miRNA [Source:TAIR;Acc:AT4G30972]
AT4G22513	AT4G22513	21881	XLOC_021881	WR	MR	OK	0	5.17961	1.79769e+308	infinite	1.79769e+308	0.00335355	0.106019	yes	Bifunctional inhibitor/lipid-transfer protein/seed storage 2S albumin superfamily protein [Source:TAIR;Acc:AT4G22513]
AT4G30970	AT4G30970	24868	XLOC_024868	WR	MR	OK	0	7.05621	1.79769e+308	infinite	1.79769e+308	0.00531051	0.148671	yes	unknown protein; Has 2 Blast hits to 2 proteins in 1 species: Archae - 0; Bacteria - 0; Metazoa - 0; Fungi - 0; Plants - 2; Viruses - 0; Other Eukaryotes - 0 (source: NCBI BLink). [Source:TAIR;Acc:AT4G30970]
AT4G30975	AT4G30975	24869	XLOC_024869	WR	MR	OK	1.00786	111.878	6.79449	111.006	-10.4061	0	0	yes	other RNA [Source:TAIR;Acc:AT4G30975]
AT1G43590	AT1G43590	2240	XLOC_002240	WR	MR	OK	0.851755	41.5795	5.60929	48.8163	-5.02849	4.94347e-07	5.5597e-05	yes	transposable element gene [Source:TAIR;Acc:AT1G43590]
AT4G22485	AT4G22485	24389	XLOC_024389	WR	MR	OK	0.0661906	2.96935	5.48738	44.8607	-3.19306	0.00140774	0.0541409	yes	Bifunctional inhibitor/lipid-transfer protein/seed storage 2S albumin superfamily protein [Source:TAIR;Acc:AT4G22485]
AT5G35935	AT5G35935	30943	XLOC_030943	WR	MR	OK	0.194586	6.97603	5.16393	35.8507	-9.87743	0	0	yes	transposable element gene [Source:TAIR;Acc:AT5G35935]
AT3G57260	BGL2	19941	XLOC_019941	WR	MR	OK	0.441989	6.61143	3.90288	14.9584	-4.67439	2.9483e-06	0.000274739	yes	Glucan endo-1,3-beta-glucosidase, acidic isoform [Source:UniProtKB/Swiss-Prot;Acc:P33157]
AT4G30975	AT4G30975	22357	XLOC_022357	WR	MR	OK	5.02581	62.5271	3.63706	12.4413	-9.95051	0	0	yes	other RNA [Source:TAIR;Acc:AT4G30975]
AT1G31580	CXC750	1703	XLOC_001703	WR	MR	OK	0.679523	5.56739	3.03441	8.1931	-2.84004	0.00451079	0.131552	yes	ECS1 [Source:TAIR;Acc:AT1G31580]
AT4G14548	AT4G14548	21397	XLOC_021397	WR	MR	OK	2.10294	12.8857	2.61529	6.12746	-4.34083	1.41949e-05	0.00108507	yes	other RNA [Source:TAIR;Acc:AT4G14548]
AT1G19210	AT1G19210	5228	XLOC_005228	WR	MR	OK	1.36325	8.09057	2.56919	5.93476	-3.48295	0.000495929	0.0232173	yes	Ethylene-responsive transcription factor ERF017 [Source:UniProtKB/Swiss-Prot;Acc:Q84QC2]
AT4G37850	AT4G37850	25242	XLOC_025242	WR	MR	OK	2.07485	12.1646	2.55161	5.86288	-6.11382	9.72754e-10	1.81294e-07	yes	Transcription factor bHLH25 [Source:UniProtKB/Swiss-Prot;Acc:Q9T072]
AT2G10940	AT2G10940	11570	XLOC_011570	WR	MR	OK	0.498969	2.84863	2.51324	5.70901	-2.83102	0.00464002	0.134719	yes	Bifunctional inhibitor/lipid-transfer protein/seed storage 2S albumin superfamily protein [Source:TAIR;Acc:AT2G10940]
AT4G01380	AT4G01380	22955	XLOC_022955	WR	MR	OK	19.3905	89.5746	2.20774	4.61951	-10.0317	0	0	yes	plastocyanin-like domain-containing protein [Source:TAIR;Acc:AT4G01380]
AT2G39510	AT2G39510	13236	XLOC_013236	WR	MR	OK	10.2095	42.6745	2.06346	4.17988	-11.0002	0	0	yes	WAT1-related protein At2g39510 [Source:UniProtKB/Swiss-Prot;Acc:O80638]
AT2G21650	MEE3	9517	XLOC_009517	WR	MR	OK	3.51294	13.8541	1.97956	3.94373	-3.66649	0.000245899	0.0129355	yes	Protein RADIALIS-like 2 [Source:UniProtKB/Swiss-Prot;Acc:Q9SIJ5]
AT1G74930	ORA47	3897	XLOC_003897	WR	MR	OK	14.9428	54.7596	1.87366	3.66461	-9.36376	0	0	yes	Ethylene-responsive transcription factor ERF018 [Source:UniProtKB/Swiss-Prot;Acc:Q9S7L5]
AT4G34410	RRTF1	22552	XLOC_022552	WR	MR	OK	6.98912	25.5819	1.87194	3.66024	-8.31554	0	0	yes	Ethylene-responsive transcription factor ERF109 [Source:UniProtKB/Swiss-Prot;Acc:Q9SZ06]
AT1G30135	JAZ8	1617	XLOC_001617	WR	MR	OK	2.7899	9.65502	1.79106	3.46069	-2.66126	0.00778479	0.19581	yes	Protein TIFY 5A [Source:UniProtKB/Swiss-Prot;Acc:Q8LBM2]
AT1G12610	DDF1	4880	XLOC_004880	WR	MR	OK	1.44614	4.67517	1.69281	3.23286	-2.8822	0.00394913	0.11871	yes	Dehydration-responsive element-binding protein 1F [Source:UniProtKB/Swiss-Prot;Acc:Q9LN86]
AT2G26370	AT2G26370	9809	XLOC_009809	WR	MR	OK	6.0457	19.3826	1.68078	3.20601	-4.47738	7.55633e-06	0.000629233	yes	MD-2-related lipid recognition domain-containing protein [Source:TAIR;Acc:AT2G26370]
AT3G13784	AtcwINV5	17735	XLOC_017735	WR	MR	OK	1.55755	4.91004	1.65645	3.1524	-3.77351	0.00016097	0.00915702	yes	cell wall invertase 5 [Source:TAIR;Acc:AT3G13784]
AT1G11460	AT1G11460	559	XLOC_000559	WR	MR	OK	4.03382	12.0725	1.5815	2.99281	-4.16754	3.07902e-05	0.00214425	yes	WAT1-related protein At1g11460 [Source:UniProtKB/Swiss-Prot;Acc:F4I8W6]
AT4G33550	AT4G33550	22501	XLOC_022501	WR	MR	OK	19.4061	55.4205	1.51391	2.85583	-4.16462	3.11865e-05	0.00216415	yes	Bifunctional inhibitor/lipid-transfer protein/seed storage 2S albumin superfamily protein [Source:TAIR;Acc:AT4G33550]
AT2G02120	LCR70	8359	XLOC_008359	WR	MR	OK	79.5396	222.312	1.48284	2.79498	-10.6354	0	0	yes	Defensin-like protein 4 [Source:UniProtKB/Swiss-Prot;Acc:Q41914]
AT2G38540	LP1	10479	XLOC_010479	WR	MR	OK	8.97681	24.5526	1.4516	2.73511	-4.43869	9.05067e-06	0.00074417	yes	Non-specific lipid-transfer protein 1 [Source:UniProtKB/Swiss-Prot;Acc:Q42589]
AT2G14290	AT2G14290	11772	XLOC_011772	WR	MR	OK	2.02714	5.18975	1.35622	2.56014	-2.77973	0.00544038	0.151441	yes	F-box protein At2g14290 [Source:UniProtKB/Swiss-Prot;Acc:Q9ZQ60]
AT2G28860	CYP710A4	12622	XLOC_012622	WR	MR	OK	2.12172	5.13891	1.27623	2.42205	-3.12899	0.00175406	0.0638372	yes	Cytochrome P450 710A1 [Source:UniProtKB/Swiss-Prot;Acc:Q9ZV28]
AT5G42600	MRN1	27663	XLOC_027663	WR	MR	OK	10.9733	26.2939	1.26073	2.39617	-9.17235	0	0	yes	Marneral synthase [Source:UniProtKB/Swiss-Prot;Acc:Q9FJV8]
AT2G44840	ATERF13	10835	XLOC_010835	WR	MR	OK	10.6259	25.2496	1.24868	2.37624	-4.96281	6.94796e-07	7.51186e-05	yes	Ethylene-responsive transcription factor 13 [Source:UniProtKB/Swiss-Prot;Acc:Q8L9K1]
AT5G52050	AT5G52050	28218	XLOC_028218	WR	MR	OK	3.47465	8.23444	1.2448	2.36986	-4.04522	5.22731e-05	0.00340974	yes	MATE efflux family protein [Source:TAIR;Acc:AT5G52050]
AT5G62330	AT5G62330	28813	XLOC_028813	WR	MR	OK	10.7344	25.3565	1.24011	2.36217	-3.13411	0.00172375	0.0629328	yes	BEST Arabidopsis thaliana protein match is: Plant invertase/pectin methylesterase inhibitor superfamily protein (TAIR:AT5G62340.1); Has 9 Blast hits to 9 proteins in 2 species: Archae - 0; Bacteria - 0; Metazoa - 0; Fungi - 0; Plants - 9; Viruses - /.../er Eukaryotes - 0 (source: NCBI BLink). [Source:TAIR;Acc:AT5G62330]
AT2G24850	TAT3	12388	XLOC_012388	WR	MR	OK	2.64016	6.21351	1.23478	2.35345	-3.39482	0.000686729	0.0301991	yes	Probable aminotransferase TAT3 [Source:UniProtKB/Swiss-Prot;Acc:Q9SK47]
AT2G25150	AT2G25150	12404	XLOC_012404	WR	MR	OK	6.04204	14.2114	1.23394	2.35208	-5.12907	2.91179e-07	3.5613e-05	yes	Spermidine coumaroyl CoA acyltransferase [Source:UniProtKB/Swiss-Prot;Acc:Q8GYW8]
AT4G36570	ATRL3	22674	XLOC_022674	WR	MR	OK	13.8028	32.007	1.21343	2.31888	-2.83025	0.00465123	0.134844	yes	RAD-like 3 [Source:TAIR;Acc:AT4G36570]
AT3G28290	AT14A	15293	XLOC_015293	WR	MR	OK	2.14372	4.93742	1.20364	2.3032	-2.92878	0.00340298	0.106997	yes	UPF0496 protein At3g28300 [Source:UniProtKB/Swiss-Prot;Acc:P0DI79]
AT3G28290	AT14A	15296	XLOC_015296	WR	MR	OK	2.14372	4.93742	1.20364	2.3032	-2.92878	0.00340298	0.106997	yes	UPF0496 protein At3g28300 [Source:UniProtKB/Swiss-Prot;Acc:P0DI79]
AT1G66800	AT1G66800	3449	XLOC_003449	WR	MR	OK	27.6987	59.4531	1.10193	2.14642	-7.61386	2.66454e-14	1.0224e-11	yes	NAD(P)-binding Rossmann-fold superfamily protein [Source:TAIR;Acc:AT1G66800]
AT4G33120	AT4G33120	24985	XLOC_024985	WR	MR	OK	61.8408	129.019	1.06096	2.08632	-12.2156	0	0	yes	S-adenosyl-L-methionine-dependent methyltransferases superfamily protein [Source:TAIR;Acc:AT4G33120]
AT1G80840	WRKY40	4204	XLOC_004204	WR	MR	OK	19.7063	40.8831	1.05285	2.07462	-6.43712	1.21763e-10	2.61843e-08	yes	Probable WRKY transcription factor 40 [Source:UniProtKB/Swiss-Prot;Acc:Q9SAH7]
AT3G02840	AT3G02840	13825	XLOC_013825	WR	MR	OK	3.9779	8.10216	1.0263	2.03679	-2.72093	0.00650976	0.170485	yes	ARM repeat superfamily protein [Source:TAIR;Acc:AT3G02840]
AT2G32860	BGLU33	10156	XLOC_010156	WR	MR	OK	3.89384	7.85819	1.013	2.0181	-3.76238	0.000168304	0.00951888	yes	Beta-glucosidase 33 [Source:UniProtKB/Swiss-Prot;Acc:O48779]
AT5G43270	SPL2	31402	XLOC_031402	WR	MR	OK	28.6798	14.3384	-1.00015	2.00021	3.8939	9.86436e-05	0.00597634	yes	Squamosa promoter-binding-like protein 2 [Source:UniProtKB/Swiss-Prot;Acc:Q9S840]
AT3G62760	ATGSTF13	20266	XLOC_020266	WR	MR	OK	37.6832	18.5909	-1.01932	2.02696	3.82794	0.000129222	0.00759384	yes	Glutathione S-transferase F13 [Source:UniProtKB/Swiss-Prot;Acc:Q9LZI9]
AT4G33070	AT4G33070	24982	XLOC_024982	WR	MR	OK	7.0604	3.43028	-1.04142	2.05825	3.41861	0.000629417	0.0281093	yes	Pyruvate decarboxylase 1 [Source:UniProtKB/Swiss-Prot;Acc:O82647]
AT1G48930	AtGH9C1	6537	XLOC_006537	WR	MR	OK	7.52557	3.62324	-1.05452	2.07703	3.54603	0.000391087	0.0192119	yes	Endoglucanase 5 [Source:UniProtKB/Swiss-Prot;Acc:Q9M995]
AT1G73260	ATKTI1	7841	XLOC_007841	WR	MR	OK	258.04	124.22	-1.0547	2.07729	12.3135	0	0	yes	kunitz trypsin inhibitor 1 [Source:TAIR;Acc:AT1G73260]
AT5G35190	AT5G35190	27191	XLOC_027191	WR	MR	OK	15.2232	7.32795	-1.05479	2.07742	3.07819	0.00208265	0.0733009	yes	proline-rich extensin-like family protein [Source:TAIR;Acc:AT5G35190]
AT5G64120	AT5G64120	32555	XLOC_032555	WR	MR	OK	12.1008	5.81836	-1.05642	2.07976	3.39528	0.000685588	0.0301991	yes	Peroxidase 71 [Source:UniProtKB/Swiss-Prot;Acc:Q43387]
AT3G10720	AT3G10720	17534	XLOC_017534	WR	MR	OK	49.0907	23.6014	-1.05658	2.07999	6.0824	1.18397e-09	2.1256e-07	yes	Probable pectinesterase/pectinesterase inhibitor 25 [Source:UniProtKB/Swiss-Prot;Acc:Q94CB1]
AT5G67400	RHS19	29091	XLOC_029091	WR	MR	OK	13.7436	6.57916	-1.06278	2.08895	3.49386	0.000476086	0.0224495	yes	Peroxidase 73 [Source:UniProtKB/Swiss-Prot;Acc:Q43873]
AT4G07820	AT4G07820	23439	XLOC_023439	WR	MR	OK	210.422	99.8356	-1.07566	2.10769	9.48729	0	0	yes	CAP (Cysteine-rich secretory proteins, Antigen 5, and Pathogenesis-related 1 protein) superfamily protein [Source:TAIR;Acc:AT4G07820]
AT3G49780	PSK4	16229	XLOC_016229	WR	MR	OK	48.8754	22.7755	-1.10162	2.14596	3.20467	0.00135219	0.0527112	yes	Phytosulfokines 3 [Source:UniProtKB/Swiss-Prot;Acc:Q9M2Y0]
AT5G23660	MTN3	30281	XLOC_030281	WR	MR	OK	8.67558	4.02447	-1.10816	2.15571	2.88388	0.00392814	0.11871	yes	Bidirectional sugar transporter SWEET12 [Source:UniProtKB/Swiss-Prot;Acc:O82587]
AT1G52800	AT1G52800	2679	XLOC_002679	WR	MR	OK	12.2758	5.68542	-1.11048	2.15917	2.92718	0.00342053	0.107134	yes	2-oxoglutarate (2OG) and Fe(II)-dependent oxygenase superfamily protein [Source:TAIR;Acc:AT1G52800]
AT1G64160	AT1G64160	3292	XLOC_003292	WR	MR	OK	16.348	7.56534	-1.11164	2.16091	3.11634	0.0018311	0.0659903	yes	Dirigent protein 5 [Source:UniProtKB/Swiss-Prot;Acc:Q9SH66]
AT4G13390	AT4G13390	21327	XLOC_021327	WR	MR	OK	6.69795	3.08839	-1.11686	2.16874	2.74727	0.00600933	0.161534	yes	Proline-rich extensin-like family protein [Source:TAIR;Acc:AT4G13390]
AT2G43590	AT2G43590	13468	XLOC_013468	WR	MR	OK	34.6649	15.9132	-1.12325	2.17837	5.40505	6.47915e-08	8.99224e-06	yes	Chitinase family protein [Source:TAIR;Acc:AT2G43590]
AT5G04150	BHLH101	29275	XLOC_029275	WR	MR	OK	26.6826	12.1028	-1.14055	2.20465	3.6271	0.000286627	0.0146449	yes	Transcription factor bHLH101 [Source:UniProtKB/Swiss-Prot;Acc:Q9FYE6]
AT4G08770	Prx37	23540	XLOC_023540	WR	MR	OK	117.454	52.7803	-1.15402	2.22533	10.7916	0	0	yes	Peroxidase 37 [Source:UniProtKB/Swiss-Prot;Acc:Q9LDN9]
AT1G64400	LACS3	7361	XLOC_007361	WR	MR	OK	12.0518	5.40439	-1.15704	2.22999	5.05604	4.28045e-07	4.95645e-05	yes	Long chain acyl-CoA synthetase 3 [Source:UniProtKB/Swiss-Prot;Acc:Q9C7W4]
AT4G11650	ATOSM34	23703	XLOC_023703	WR	MR	OK	150.151	67.1754	-1.16041	2.23521	11.3407	0	0	yes	Osmotin-like protein OSM34 [Source:UniProtKB/Swiss-Prot;Acc:P50700]
AT1G72070	AT1G72070	7782	XLOC_007782	WR	MR	OK	14.6454	6.53726	-1.16369	2.2403	2.70859	0.00675697	0.174904	yes	Chaperone DnaJ-domain superfamily protein [Source:TAIR;Acc:AT1G72070]
AT1G26240	AT1G26240	5586	XLOC_005586	WR	MR	OK	7.74737	3.45298	-1.16587	2.24368	2.8824	0.00394658	0.11871	yes	Proline-rich extensin-like family protein [Source:TAIR;Acc:AT1G26240]
AT5G48430	AT5G48430	31710	XLOC_031710	WR	MR	OK	47.2235	20.971	-1.17111	2.25185	7.54125	4.66294e-14	1.75479e-11	yes	Eukaryotic aspartyl protease family protein [Source:TAIR;Acc:AT5G48430]
AT3G57920	SPL15	19975	XLOC_019975	WR	MR	OK	8.41022	3.68905	-1.18889	2.27977	3.19367	0.00140475	0.0541409	yes	Squamosa promoter-binding-like protein 15 [Source:UniProtKB/Swiss-Prot;Acc:Q9M2Q6]
AT5G14330	AT5G14330	29793	XLOC_029793	WR	MR	OK	140.657	61.4265	-1.19525	2.28985	7.0079	2.41918e-12	6.8474e-10	yes	unknown protein; Has 8 Blast hits to 8 proteins in 2 species: Archae - 0; Bacteria - 0; Metazoa - 0; Fungi - 0; Plants - 8; Viruses - 0; Other Eukaryotes - 0 (source: NCBI BLink). [Source:TAIR;Acc:AT5G14330]
AT3G23290	LSH4	14994	XLOC_014994	WR	MR	OK	69.2414	29.9349	-1.20981	2.31307	6.77132	1.27613e-11	3.32969e-09	yes	Protein LIGHT-DEPENDENT SHORT HYPOCOTYLS 4 [Source:UniProtKB/Swiss-Prot;Acc:Q9LW68]
AT5G66700	HB-8	29055	XLOC_029055	WR	MR	OK	9.6548	4.15447	-1.21658	2.32395	2.76256	0.00573504	0.156964	yes	Homeobox-leucine zipper protein ATHB-53 [Source:UniProtKB/Swiss-Prot;Acc:Q9LVR0]
AT1G19250	FMO1	5231	XLOC_005231	WR	MR	OK	7.63889	3.28209	-1.21875	2.32745	3.54756	0.000388822	0.0192119	yes	Probable flavin-containing monooxygenase 1 [Source:UniProtKB/Swiss-Prot;Acc:Q9LMA1]
AT2G27402	AT2G27402	9862	XLOC_009862	WR	MR	OK	26.612	11.3767	-1.22599	2.33916	4.26212	2.02493e-05	0.00149531	yes	BEST Arabidopsis thaliana protein match is: plastid transcriptionally active 18 (TAIR:AT2G32180.1); Has 35333 Blast hits to 34131 proteins in 2444 species: Archae - 798; Bacteria - 22429; Metazoa - 974; Fungi - 991; Plants - 531; Viruses - 0; Other /.../otes - 9610 (source: NCBI BLink). [Source:TAIR;Acc:AT2G27402]
AT4G04410	AT4G04410	20662	XLOC_020662	WR	MR	OK	5.72073	2.4453	-1.22619	2.33948	5.00441	5.60321e-07	6.20553e-05	yes	transposable element gene [Source:TAIR;Acc:AT4G04410]
AT2G44220	AT2G44220	10797	XLOC_010797	WR	MR	OK	21.6024	9.18523	-1.2338	2.35186	5.27237	1.34672e-07	1.81751e-05	yes	Protein of Unknown Function (DUF239) [Source:TAIR;Acc:AT2G44220]
AT1G68040	AT1G68040	3517	XLOC_003517	WR	MR	OK	12.0196	5.06711	-1.24615	2.37208	3.46202	0.000536138	0.0246284	yes	S-adenosyl-L-methionine-dependent methyltransferases superfamily protein [Source:TAIR;Acc:AT1G68040]
AT1G27370	SPL10	5641	XLOC_005641	WR	MR	OK	18.6368	7.82841	-1.25136	2.38066	3.15097	0.0016273	0.060541	yes	Squamosa promoter-binding-like protein 10 [Source:UniProtKB/Swiss-Prot;Acc:Q8S9L0]
AT2G32270	ZIP3	10117	XLOC_010117	WR	MR	OK	10.9778	4.60351	-1.25378	2.38465	3.64615	0.000266195	0.0137445	yes	Zinc transporter 3 [Source:UniProtKB/Swiss-Prot;Acc:Q9SLG3]
AT3G51660	AT3G51660	19627	XLOC_019627	WR	MR	OK	14.3205	5.96045	-1.26459	2.40259	2.73586	0.0062218	0.165427	yes	Tautomerase/MIF superfamily protein [Source:TAIR;Acc:AT3G51660]
AT1G13710	CYP78A5	4943	XLOC_004943	WR	MR	OK	22.4488	9.29544	-1.27204	2.41503	6.37196	1.8663e-10	3.80435e-08	yes	Cytochrome P450 78A5 [Source:UniProtKB/Swiss-Prot;Acc:Q9LMX7]
AT5G15960	KIN1	26187	XLOC_026187	WR	MR	OK	20.3539	8.35916	-1.28388	2.43493	2.90366	0.00368825	0.113662	yes	Stress-induced protein KIN1 [Source:UniProtKB/Swiss-Prot;Acc:P18612]
AT3G50480	HR4	16267	XLOC_016267	WR	MR	OK	7.79393	3.1036	-1.32841	2.51126	2.7935	0.00521407	0.146601	yes	RPW8-like protein 4 [Source:UniProtKB/Swiss-Prot;Acc:Q9SCS6]
AT1G53635	AT1G53635	6806	XLOC_006806	WR	MR	OK	23.6405	9.35419	-1.33757	2.52725	2.95975	0.00307888	0.0990963	yes	unknown protein; FUNCTIONS IN: molecular_function unknown; INVOLVED IN: biological_process unknown; LOCATED IN: cellular_component unknown; Has 6 Blast hits to 6 proteins in 1 species: Archae - 0; Bacteria - 0; Metazoa - 0; Fungi - 0; Plants - 6; Vi /.../- 0; Other Eukaryotes - 0 (source: NCBI BLink). [Source:TAIR;Acc:AT1G53635]
AT2G43620	AT2G43620	13471	XLOC_013471	WR	MR	OK	19.1994	7.54348	-1.34776	2.54517	4.40958	1.03573e-05	0.000827051	yes	Chitinase family protein [Source:TAIR;Acc:AT2G43620]
AT2G41240	BHLH100	13336	XLOC_013336	WR	MR	OK	28.6924	10.9705	-1.38704	2.61542	3.1771	0.00148755	0.0567444	yes	Transcription factor bHLH100 [Source:UniProtKB/Swiss-Prot;Acc:Q9ZVB5]
AT3G60160	ATMRP9	20106	XLOC_020106	WR	MR	OK	2.17563	0.829395	-1.39131	2.62317	3.48748	0.000487597	0.022937	yes	ABC transporter C family member 9 [Source:UniProtKB/Swiss-Prot;Acc:Q9M1C7]
AT1G12010	AT1G12010	600	XLOC_000600	WR	MR	OK	243.972	88.5961	-1.4614	2.75375	18.5036	0	0	yes	1-aminocyclopropane-1-carboxylate oxidase 3 [Source:UniProtKB/Swiss-Prot;Acc:O65378]
AT5G44973	AT5G44973	31506	XLOC_031506	WR	MR	OK	31.1519	11.1672	-1.48006	2.7896	2.79891	0.00512762	0.144928	yes	Defensin-like protein 285 [Source:UniProtKB/Swiss-Prot;Acc:Q2V315]
AT5G40590	AT5G40590	31248	XLOC_031248	WR	MR	OK	18.7781	6.53389	-1.52304	2.87396	4.56661	4.9568e-06	0.000438912	yes	Cysteine/Histidine-rich C1 domain family protein [Source:TAIR;Acc:AT5G40590]
AT5G15970	KIN2	26188	XLOC_026188	WR	MR	OK	177.982	59.6034	-1.57826	2.98609	8.71677	0	0	yes	Stress-induced protein KIN2 [Source:UniProtKB/Swiss-Prot;Acc:P31169]
AT3G05650	AtRLP32	17248	XLOC_017248	WR	MR	OK	5.40496	1.78768	-1.59619	3.02344	4.55521	5.23324e-06	0.000459234	yes	receptor like protein 32 [Source:TAIR;Acc:AT3G05650]
AT3G03670	AT3G03670	17125	XLOC_017125	WR	MR	OK	14.1523	4.60552	-1.6196	3.0729	4.52225	6.11844e-06	0.000522846	yes	Peroxidase 28 [Source:UniProtKB/Swiss-Prot;Acc:Q9SS67]
AT1G52820	AT1G52820	2681	XLOC_002681	WR	MR	OK	27.4584	8.923	-1.62165	3.07727	6.11052	9.93046e-10	1.83329e-07	yes	2-oxoglutarate (2OG) and Fe(II)-dependent oxygenase superfamily protein [Source:TAIR;Acc:AT1G52820]
AT2G33815	AT2G33815	12911	XLOC_012911	WR	MR	OK	37.6371	12.0267	-1.64591	3.12945	4.38497	1.16001e-05	0.000904391	yes	other RNA [Source:TAIR;Acc:AT2G33815]
AT2G13810	ALD1	9049	XLOC_009049	WR	MR	OK	3.86015	1.21968	-1.66216	3.1649	2.80709	0.00499917	0.142193	yes	Aminotransferase ALD1 [Source:UniProtKB/Swiss-Prot;Acc:Q9ZQI7]
AT3G18080	BGLU44	14660	XLOC_014660	WR	MR	OK	124.447	37.2441	-1.74044	3.34137	18.297	0	0	yes	Beta-glucosidase 44 [Source:UniProtKB/Swiss-Prot;Acc:Q9LV33]
AT1G77270	AT1G77270	4021	XLOC_004021	WR	MR	OK	2.128	0.628864	-1.75868	3.38388	2.90903	0.00362551	0.112615	yes	unknown protein; BEST Arabidopsis thaliana protein match is: unknown protein (TAIR:AT3G07730.1); Has 428 Blast hits to 388 proteins in 92 species: Archae - 0; Bacteria - 31; Metazoa - 189; Fungi - 10; Plants - 97; Viruses - 0; Other Eukaryotes - 101 /.../ce: NCBI BLink). [Source:TAIR;Acc:AT1G77270]
AT5G52720	AT5G52720	28256	XLOC_028256	WR	MR	OK	26.2058	7.45106	-1.81437	3.51706	4.26567	1.99302e-05	0.00147733	yes	Copper transport protein family [Source:TAIR;Acc:AT5G52720]
AT5G04960	AT5G04960	25631	XLOC_025631	WR	MR	OK	5.74548	1.56304	-1.87807	3.67583	4.2457	2.17909e-05	0.00159114	yes	Probable pectinesterase/pectinesterase inhibitor 46 [Source:UniProtKB/Swiss-Prot;Acc:Q9FF78]
AT1G33840	AT1G33840	5988	XLOC_005988	WR	MR	OK	10.4265	2.787	-1.90346	3.74109	3.06156	0.00220188	0.0769619	yes	Protein of unknown function (DUF567) [Source:TAIR;Acc:AT1G33840]
AT4G08620	SULTR1-1	21020	XLOC_021020	WR	MR	OK	2.67646	0.64252	-2.05851	4.16556	3.23861	0.00120112	0.0476771	yes	Sulfate transporter 1.1 [Source:UniProtKB/Swiss-Prot;Acc:Q9SAY1]
AT2G15780	AT2G15780	11859	XLOC_011859	WR	MR	OK	5.66936	1.24065	-2.19209	4.56967	2.88951	0.0038584	0.117244	yes	Cupredoxin superfamily protein [Source:TAIR;Acc:AT2G15780]
AT3G47710	BHLH161	16109	XLOC_016109	WR	MR	OK	100.981	19.5994	-2.3652	5.15224	4.24809	2.15596e-05	0.00158609	yes	Transcription factor PRE4 [Source:UniProtKB/Swiss-Prot;Acc:F4JCN9]
AT1G14540	AT1G14540	4989	XLOC_004989	WR	MR	OK	3.70585	0.677366	-2.4518	5.47098	2.79992	0.00511157	0.144759	yes	Peroxidase 4 [Source:UniProtKB/Swiss-Prot;Acc:Q9LE15]
AT3G30260	AGL79	15438	XLOC_015438	WR	MR	OK	19.6244	3.51043	-2.48293	5.59032	4.86718	1.132e-06	0.000117831	yes	AGAMOUS-like 79 [Source:TAIR;Acc:AT3G30260]
AT2G07640	AT2G07640	8720	XLOC_008720	WR	MR	OK	14.45	2.48991	-2.5369	5.80341	2.94443	0.00323547	0.103287	yes	NAD(P)-binding Rossmann-fold superfamily protein [Source:TAIR;Acc:AT2G07640]
AT1G36580	AT1G36580	6142	XLOC_006142	WR	MR	OK	5.09205	0.536188	-3.24744	9.49679	2.83528	0.00457862	0.133332	yes	BEST Arabidopsis thaliana protein match is: short-chain dehydrogenase-reductase B (TAIR:AT3G12800.1); Has 109 Blast hits to 109 proteins in 14 species: Archae - 0; Bacteria - 0; Metazoa - 0; Fungi - 0; Plants - 107; Viruses - 0; Other Eukaryotes - 2 /.../ce: NCBI BLink). [Source:TAIR;Acc:AT1G36580]
AT1G50050	AT1G50050	2530	XLOC_002530	WR	MR	OK	15.3191	1.48556	-3.36626	10.3121	4.08988	4.31602e-05	0.0028826	yes	CAP (Cysteine-rich secretory proteins, Antigen 5, and Pathogenesis-related 1 protein) superfamily protein [Source:TAIR;Acc:AT1G50050]
AT3G29430	AT3G29430	15370	XLOC_015370	WR	MR	OK	33.4788	2.22784	-3.90953	15.0275	9.07479	0	0	yes	Geranylgeranyl pyrophosphate synthase 11, chloroplastic [Source:UniProtKB/Swiss-Prot;Acc:Q9LIA0]
AT1G67865	AT1G67865	7571	XLOC_007571	WR	MR	OK	205.445	11.6626	-4.13879	17.6157	10.3198	0	0	yes	unknown protein; BEST Arabidopsis thaliana protein match is: unknown protein (TAIR:AT1G67860.1); Has 13 Blast hits to 13 proteins in 2 species: Archae - 0; Bacteria - 0; Metazoa - 0; Fungi - 0; Plants - 13; Viruses - 0; Other Eukaryotes - 0 (source: /.../BLink). [Source:TAIR;Acc:AT1G67865]
AT3G29410	AT3G29410	18654	XLOC_018654	WR	MR	OK	162.307	8.23966	-4.3	19.6983	24.0213	0	0	yes	Terpenoid synthase 25 [Source:UniProtKB/Swiss-Prot;Acc:Q9LIA1]
AT1G12805	AT1G12805	649	XLOC_000649	WR	MR	OK	3.16191	0	-1.79769e+308	0	-1.79769e+308	0.00447932	0.131025	yes	nucleotide binding [Source:TAIR;Acc:AT1G12805]
