# Supplementary material for: miR156/SPL10 Modulates Lateral Root Development, Branching and Leaf Morphology in Arabidopsis by Silencing AGAMOUS-LIKE 79
Source: Front Plant Sci. 2018 Jan 4;8:2226. doi: 10.3389/fpls.2017.02226 (PMC5758603; doi:10.3389/fpls.2017.02226)
Supplement: Supplementary Table 2 — Primers used in this study. [file Table2.XLSX]

## Sheet: Sheet1
Supplementary Table 2. Primers used in this study
Primer name	Primer Seq	Gene/Remarks
SPL2SALK_022235cF	TACCAAGCTTTAAACCGAGAAC	Genotyping SPL2 T-DNA lines
SPL2SALK_022235cR	TTGTTGGTCTTGCTATAAATGTGG	Genotyping SPL2 T-DNA lines
SPL10 SALK-112209 F	CTGAGGCGATTATGGTGTCTC	Genotyping SPL10 T-DNA lines
SPL10 SALK-112209 R	TATAAATAACGCTGGCAACCC	Genotyping SPL10 T-DNA lines
SPL11 SALK_122018F	TCACAGCAAACAAGACTCACG	Genotyping SPL11 T-DNA lines
SPL11 SALK_122018R	TTTCGATGAAAGCAAATGGTC	Genotyping SPL11 T-DNA lines
q1AtAGL79F	GGATGGAAGAGAAACGTAGAATGC	ChIP-qPCR for AGL79 gene
q1AtAGL79R	CACCGATGAAGTTGGTCCCTA	ChIP-qPCR for AGL79 gene
q2AtAGL79F	GATCTACAAGACAGCTCCACCTG	ChIP-qPCR for AGL79 gene
q2AtAGL79R	CATCGATTACGAAAACTTCACCAG	ChIP-qPCR for AGL79 gene
q3AtAGL79F	GGTGAAGTTTTCGTAATCGATGATG	ChIP-qPCR for AGL79 gene
q3AtAGL79R	ACCACCACAAAGAGCTTGACC	ChIP-qPCR for AGL79 gene
qAtAGL79F	GATTCACAGGGAGAGTGCTCA	qRT-PCR for AGL79 gene
qAtAGL79R	TCTGATACTTAGACCATCCACCTC	qRT-PCR for AGL79 gene
qAtAGL79-2F	GCAACACCGCCATTTGAATC	qRT-PCR for AGL79 gene
qAtAGL79-2R	CTACTTCTCCAACTCCATCCCT	qRT-PCR for AGL79 gene
qCBP20-F	CAAGCTGCGCCAACGAATTATGG	Reference gene CBP20 for qRT-PCR
qCBP20-R	TTGTCGTTTCCGATGGTAGTCTCCT	Reference gene CBP20 for qRT-PCR
qTUB-F	ATCCGTGAAGAGTACCCAGAT	Reference gene Tubulin for qRT-PCR
qTUB-R	AAGAACCATGCACTCATCAGC	Reference gene Tubulin for qRT-PCR
